# Supplementary material for: Halogen Bond-Involving Self-Assembly of Iodonium Carboxylates: Adding a Dimension to Supramolecular Architecture
Source: Int J Mol Sci. 2023 Sep 27;24(19):14642. doi: 10.3390/ijms241914642 (PMC10573078; doi:10.3390/ijms241914642)
Supplement: Supplementary file 1 [file ijms-24-14642-s001.zip]

Archive with 1 entries (1 files):
- ijms-2611112-supplementary.pdf
